# Supplementary material for: Do Perineuronal Nets Stabilize the Engram of a Synaptic Circuit?
Source: Cells. 2024 Sep 29;13(19):1627. doi: 10.3390/cells13191627 (PMC11476018; doi:10.3390/cells13191627)
Supplement: Supplementary file 1 [file cells-13-01627-s001.zip]

Archive with 1 entries (1 files):
- cells-3082566-supplementary.pdf
